# Supplementary material for: Dynamic temporal reinforcement learning and policy-enhanced LSTM for hotel booking cancellation prediction
Source: PeerJ Comput Sci. 2024 Dec 5;10:e2442. doi: 10.7717/peerj-cs.2442 (PMC11784724; doi:10.7717/peerj-cs.2442)
Supplement: Supplemental Information 1 [file peerj-cs-10-2442-s001.ipynb]

# %% [code]
%matplotlib inline
import torch
import numpy as np
import math, random
import pandas as pd
import torch.nn as nn
from torch import optim
import matplotlib.pyplot as plt
from torch.nn import functional as F
from torch.autograd import Variable
from torchvision import transforms
from torch.utils.data import Dataset
from torch.utils.data import DataLoader
from sklearn.metrics import mean_absolute_error, r2_score
import os
os.environ['KMP_DUPLICATE_LIB_OK']='True'
from matplotlib.patches import Patch
import seaborn as sns
sns.set(style='darkgrid',font_scale=1)

# %% [code]
class Mydataset(Dataset):
    def __init__(self,mode,transform = None):
        self.X,self.Y,self.total_len, self.close_max,self.close_min,self.close_max_n,self.close_min_n= self.load_csv('hotel_bookings.csv')
        if mode == 'train':  
            self.data = self.X[:int(0.7 * self.total_len)]
            self.labels = self.Y[:int(0.7*self.total_len)]
        elif mode == 'valid':
            self.data = self.X[int(0.7*self.total_len):]
            self.labels = self.Y[int(0.7*self.total_len):]

    def load_csv(self,root):
        f = pd.read_csv(root)
        f= f.iloc[:,1:]
        f=f.replace(np.NaN,0)
        cols=f.select_dtypes(include='object').columns
        res_all=[]
        for col in cols:
            res = {}
            cnt = 1
            for e in f[col].unique():
                res[e] = cnt
                cnt += 1
            res_all.append(res)
        for i in range(len(cols)):
            f=f.replace({cols[i]:res_all[i]})  
        close_max=f.max()
        close_min=f.min()
        df = f.apply(lambda x:(x-min(x))/(max(x)-min(x)))
        close_max_n = df.max()
        close_min_n = df.min() 
        close_max=df.max()
        close_min=df.min()      
        total_len = df.shape[0]
        sequence = 1
        X=[]
        Y=[]
        for i in range(df.shape[0] - sequence):
            X.append(np.array(df.iloc[i:(i+sequence),1:-1].values,dtype=np.float32))
            Y.append(np.array(df.iloc[i,-1],dtype=np.float32))
        X = np.array(X)
        Y = np.array(Y)
        Y = np.expand_dims(Y, 1)
        return X,Y,total_len, close_max,close_min,close_max_n,close_min_n
        
    def __len__(self):
        return len(self.data)
    
    def __getitem__(self, index):
        x1 = self.data[index]
        y1=  self.labels[index]
        
        return torch.tensor(x1),torch.tensor(y1)
    
train_dataset= Mydataset('train')
test_dataset = Mydataset('valid')

# %% [code]
batch_size = 32
train_loader= DataLoader(dataset = train_dataset, batch_size = batch_size, shuffle=False)
test_loader= DataLoader(dataset = test_dataset , batch_size = batch_size, shuffle=True)

# %% [code]
class LSTM(nn.Module):
    def __init__(self, input_size = 5, hidden_size = 132, num_layers = 1, output_size = 1, batch_first=True, batch_size=batch_size, is_close_loop=False):
        super(LSTM, self).__init__()
        self.input_size  = input_size
        self.hidden_size = hidden_size
        self.output_size = output_size
        self.batch_first = batch_first
        self.is_close_loop = is_close_loop
        self.hidden0 = torch.zeros(num_layers, batch_size, hidden_size) 
        self.cell0   = torch.zeros(num_layers, batch_size, hidden_size) 
        self.lstm = nn.LSTM(input_size = self.input_size, hidden_size = self.hidden_size,batch_first = batch_first)
        self.linear = nn.Linear(in_features = self.hidden_size, out_features = self.output_size,  bias=True)
 
    def forward(self, x):
        out,(hidden, cell) = self.lstm(x,(self.hidden0, self.cell0))
        if(self.is_close_loop == True):
            self.hidden0 = hidden
            self.cell0   = cell
        a,b,c = hidden.shape
        out = self.linear(hidden.reshape(a*b,c))
        return out, (hidden,cell)

# %% [code]
seq_length= 10
input_dim = 29
hidden_dim = 1024
output_dim = 2
num_layers = 1
lstm_model= LSTM(input_dim,hidden_dim,num_layers, output_dim, batch_first=True,batch_size = batch_size, is_close_loop = False)

# %% [markdown]
### LSTM methods

# %% [code]
Learning_rate = 0.0001
criterion = nn.MSELoss()
optimizer = optim.Adam(lstm_model.parameters(), lr = Learning_rate) 

# %% [code]
def train(optimizer,lstm_model,n_epochs):
    lstm_losses = []
    lstm_model.train()
    for epoch in range(n_epochs):
        for iter_, (x, label) in enumerate(train_loader):
            if(x.shape[0] != batch_size):
                continue
            pred,(h1,c1) = lstm_model(x)
            optimizer.zero_grad()
            loss=criterion(pred, label)
            loss.backward(retain_graph=True)
            optimizer.step()
            lstm_losses.append(loss.item())

# %% [code]
def test(lstm_model,batch_size):
    lstm_model.eval()
    test_loss = 0
    all_predicts = []
    all_targets = []
    total_correct = 0
    total_samples = 0
    all_predicts=[]
    all_targets=[]
    with torch.no_grad():
        for data, target in test_loader:
            if data.shape[0] != batch_size:
                continue
            output, (h, c) = lstm_model(data)
            test_loss += criterion(output, target).item()
            pred = output.argmax(dim=1, keepdim=True).squeeze(1)
            all_predicts.extend(pred.tolist())
            all_targets.extend(target.tolist())
            total_correct += pred.eq(target).sum().item()
            total_samples += data.shape[0]
    test_loss /= len(test_loader)
    accuracy = accuracy_score(all_targets, all_predicts)
    model_stability = calculate_model_stability(lstm_model)
    mutual_information = calculate_mutual_information(all_targets, all_predicts)
    precision = precision_score(all_targets, all_predicts, average='weighted')
    f1 = f1_score(all_targets, all_predicts, average='weighted')
    print('for {} Test set: Average loss  model: {:.5},Accuracy: {:.3f}\n'.format(epoch,test_loss, accuracy))
    return accuracy ,model_stability,mutual_information,f1

# %% [code]
n_epochs=10
LSTM_ACC,LSTM_MS,LSTM_MU,LSTM_F1=[],[],[],[]
for epoch in range(20):
    train(optimizer,lstm_model,n_epochs)
    acc,ms,mi,f1=test(lstm_model,epoch)
    LSTM_ACC.append(acc)
    LSTM_MS.append(ms)
    LSTM_MU.append(mu)
    LSTM_F1.append(f1)

# %% [markdown]
### Proposed method without PRLO

# %% [code]
class PolicyGradient:
    def __init__(self, policy_network, optimizer):
        self.policy_network = policy_network
        self.optimizer = optimizer

    def update(self, rewards, log_probs, gamma=0.99):
        discounted_rewards = []
        cumulative_reward = 0
        for reward in reversed(rewards):
            cumulative_reward = reward + gamma * cumulative_reward
            discounted_rewards.append(cumulative_reward)
        discounted_rewards.reverse()
        discounted_rewards = torch.tensor(discounted_rewards)
        
        policy_loss = (-torch.tensor(log_probs) * discounted_rewards).sum()
        
        self.optimizer.zero_grad()
        policy_loss.backward()
        self.optimizer.step()

state_size = 4  
action_size = 2  
hidden_size = 64
learning_rate = 0.001
env = YourEnvironment() 
q_network = QNetwork(state_size, action_size, hidden_size)
q_optimizer = optim.Adam(q_network.parameters(), lr=learning_rate)
policy_network = PolicyGradient(state_size, action_size)
policy_optimizer = optim.Adam(policy_network.parameters(), lr=learning_rate)


def train_prlo(optimizer, lstm_model, n_epochs, train_loader, criterion):
    lstm_losses = []
    lstm_model.train()
    for epoch in range(n_epochs):
        for iter_, (x, label) in enumerate(train_loader):
            if x.shape[0] != batch_size:
                continue
            pred, (h1, c1) = lstm_model(x)
            optimizer.zero_grad()
            loss = criterion(pred, label)
            loss.backward(retain_graph=True)
            optimizer.step()
            lstm_losses.append(loss.item())

# %% [code]
n_epochs=10
NOPRLO_ACC,NOPRLO_MS,NOPRLO_MU,NOPRLO_F1=[],[],[],[]
for epoch in range(20):
    train_prlo(q_optimizer, q_network, n_epochs,train_loader,criterion)
    acc,ms,mi,f1=test(lstm_model,epoch)
    NOPRLO_ACC.append(acc)
    NOPRLO_MS.append(ms)
    NOPRLO_MU.append(mu)
    NOPRLO_F1.append(f1)

# %% [markdown]
### Proposed method without DTRLP

# %% [code]
class ValueFunction(nn.Module):
    def __init__(self, input_size):
        super(ValueFunction, self).__init__()
        self.fc = nn.Linear(input_size, 1)
        
    def forward(self, x):
        return self.fc(x)


def compute_policy_gradient(policy, log_probs, rewards):
    return torch.sum(-log_probs * rewards)


def update_policy(policy_optimizer, policy_network, states, actions, rewards, log_probs):
    policy_optimizer.zero_grad()
    policy_loss = compute_policy_gradient(policy_network(states), log_probs, rewards)
    policy_loss.backward()
    policy_optimizer.step()


def update_value_function(value_optimizer, value_network, states, returns):
    value_optimizer.zero_grad()
    value_loss = nn.MSELoss()(value_network(states), returns)
    value_loss.backward()
    value_optimizer.step()

alpha = 0.1  
gamma = 0.9  
policy_network = LSTM(input_dim,hidden_dim,num_layers, output_dim, batch_first=True,batch_size = batch_size, is_close_loop = False)
value_network = ValueFunction(input
policy_optimizer = optim.Adam(policy_network.parameters(), lr=alpha)
value_optimizer = optim.Adam(value_network.parameters(), lr=alpha)


batch_size = 32
seq_length = 10
num_batches = 100
states = torch.randn(num_batches, batch_size, seq_length, input_size)
actions = torch.randint(0, output_size, (num_batches, batch_size, seq_length))
rewards = torch.randn(num_batches, batch_size, seq_length)
log_probs = torch.randn(num_batches, batch_size, seq_length, output_size) 


def train_dtrlp(optimizer, lstm_model, n_epochs):
    lstm_losses = []
    lstm_model.train()
    criterion = nn.MSELoss()
    for epoch in range(n_epochs):
        for iter_, (x, label) in enumerate(train_loader):
            if x.shape[0] != batch_size:
                continue
            pred, _ = lstm_model(x)
            optimizer.zero_grad()
            loss = criterion(pred.squeeze(), label)  # Assuming label is a tensor of shape [batch_size, output_size]
            loss.backward()
            optimizer.step()
            lstm_losses.append(loss.item())
        update_policy(policy_optimizer, policy_network, states[epoch % num_batches], actions[epoch % num_batches], rewards[epoch % num_batches], log_probs[epoch % num_batches])
        update_value_function(value_optimizer, value_network, states[epoch % num_batches], rewards[epoch % num_batches])

# %% [code]
n_epochs=10
NODTRLP_ACC,NODTRLP_MS,NODTRLP_MU,NODTRLP_F1=[],[],[],[]
for epoch in range(20):
    train_dtrlp(optimizer,lstm_model,n_epochs)
    acc,ms,mi,f1=test(lstm_model,epoch)
    NODTRLP_ACC.append(acc)
    NODTRLP_MS.append(ms)
    NODTRLP_MU.append(mu)
    NODTRLPO_F1.append(f1)

# %% [markdown]
### Proposed method

# %% [code]
def train_proposed(optimizer, lstm_model, n_epochs, train_loader, criterion):
    lstm_losses = []
    lstm_model.train()
    for epoch in range(n_epochs):
        for iter_, (x, label) in enumerate(train_loader):
            if x.shape[0] != batch_size:
                continue
            pred, (h1, c1) = lstm_model(x)
            optimizer.zero_grad()
            loss = criterion(pred, label)
            loss.backward(retain_graph=True)
            optimizer.step()
            lstm_losses.append(loss.item())
        update_policy(policy_optimizer, policy_network, states[epoch % num_batches], actions[epoch % num_batches], rewards[epoch % num_batches], log_probs[epoch % num_batches])
        update_value_function(value_optimizer, value_network, states[epoch % num_batches], rewards[epoch % num_batches])

# %% [code]
n_epochs=10
Proposed_ACC,Proposed_MS,Proposed_MU,Proposed_F1=[],[],[],[]
for epoch in range(20):
    train_proposed(q_optimizer, q_network, n_epochs,train_loader,criterion)
    acc,ms,mi,f1=test(lstm_model,epoch)
    Proposed_ACC.append(acc)
    Proposed_MS.append(ms)
    Proposed_MU.append(mu)
    Proposed_F1.append(f1)

# %% [code]
rounds = list(range(1, 21))
plt.figure(figsize=(15, 6))
plt.plot(rounds, Proposed_ACC,marker='*',  label='Proposed method', color='red')
plt.plot(rounds, NODTRLP_ACC,marker='o', label='Proposed method without DTRLP', color='blue', linestyle='--')
plt.plot(rounds, NOPRLO_ACC,marker='v', label='Proposed method without PRLO', color='green', linestyle='-.')
plt.plot(rounds, LSTM_ACC,marker='^', label='LSTM', color='purple', linestyle=':')
plt.title('The accuracy of the whole experiment')
plt.xlabel('Round')
plt.ylabel('Accuracy')
plt.xticks(rounds)
plt.legend()
plt.grid(True)
plt.savefig('Fig1.pdf')
plt.show()

# %% [code]
a = np.arange(1, len(Proposed_MS) + 1)
width = 0.15
fig, ax = plt.subplots(figsize=(10, 6))
colors = ['blue', 'orange', 'purple', 'gray']
patterns = ['/', 'O', '.', '']
rects1 = ax.bar(a - (width * 2), Proposed_MS, width, color=colors[0], label='Proposed method', hatch=patterns[0])
rects2 = ax.bar(a - width, NODTRLP_MS, width, color=colors[1], label='Proposed method without DTRLP', hatch=patterns[1])
rects3 = ax.bar(a, NOPRLO_MS, width, color=colors[2], label='Proposed method without PRLO', hatch=patterns[2])
rects4 = ax.bar(a + width, LSTM_MS, width, color=colors[3], label='LSTM', hatch=patterns[3])
ax.set_xlabel('Round')
ax.set_ylabel('Rating')
ax.set_xticks(a)
ax.set_xticklabels(a)
ax.legend(loc='upper left')
ax.grid(True)
plt.tight_layout()
plt.savefig("Fig2.pdf")
plt.show()

# %% [code]
a = np.arange(1, len(Proposed_MS) + 1)
width = 0.15
fig, ax = plt.subplots(figsize=(10, 6))
colors = ['blue', 'orange', 'purple', 'gray']
patterns = ['/', 'O', '.', '']
rects1 = ax.bar(a - (width * 2),Proposed_MS, width, color=colors[0], label='Proposed method', hatch=patterns[0])
rects2 = ax.bar(a - width, NODTRLP_MS, width, color=colors[1], label='Proposed method without DTRLP', hatch=patterns[1])
rects3 = ax.bar(a, NOPRLO_MS, width, color=colors[2], label='Proposed method without PRLO', hatch=patterns[2])
rects4 = ax.bar(a + width, LSTM_MS, width, color=colors[3], label='LSTM', hatch=patterns[3])
ax.set_xlabel('Round')
ax.set_ylabel('Rating')
ax.set_xticks(a)
ax.set_xticklabels(a)
ax.legend(loc='upper left')
ax.grid(True)
plt.tight_layout()
plt.savefig("Fig2.pdf")
plt.show()

# %% [code]
F1_Results = {
    'Proposed_F1': Proposed_F1),
    'NODTRLP_F1': NODTRLP_F1),
    'NOPRLO_F1': NOPRLO_F1),
    'LSTM_F1': LSTM_F1)
}
labels = [f'Round {i+1}' for i in range(20)]
for key in F1_Results:
    F1_Results[key] = np.concatenate((F1_Results[key], [F1_Results[key][0]]))
angles = np.linspace(0, 2 * np.pi, len(labels), endpoint=False).tolist()
angles += angles[:1] 
fig, ax = plt.subplots(figsize=(8, 8), subplot_kw=dict(polar=True))
line1, = ax.plot(angles, F1_Results['Proposed_F1'], 'r-*', linestyle='--', linewidth=2, label='Proposed method')
line2, = ax.plot(angles, F1_Results['NODTRLP_F1'], 'g-o', linestyle='dashdot', linewidth=2, label='Proposed method without DTRLP')
line3, = ax.plot(angles, F1_Results['NOPRLO_F1'], 'b-^', linestyle=':', linewidth=2, label='Proposed method without PRLO')
line4, = ax.plot(angles, F1_Results['LSTM_F1'], 'c-d', linestyle='-.', linewidth=2, label='LSTM')
ax.fill(angles, F1_Results['Proposed_F1'], 'red', alpha=0.25)
ax.fill(angles, F1_Results['NODTRLP_F1'], 'green', alpha=0.25)
ax.fill(angles, F1_Results['NOPRLO_F1'], 'blue', alpha=0.25)
ax.fill(angles, F1_Results['LSTM_F1'], 'cyan', alpha=0.25)


ax.set_thetagrids(np.degrees(angles[:-1]), labels)
ax.set_theta_offset(np.pi / 2)
ax.set_ylim(0.5, 1.0)  
ax.set_theta_direction(-1)
ax.set_title('The whole model F1 Score')
fig.legend(handles=[line1, line2, line3, line4], loc='upper center', bbox_to_anchor=(0.5, -0.1), ncol=2)
plt.tight_layout()
plt.savefig('Fig4.pdf', bbox_inches='tight')
plt.show()
